# Supplementary material for: Deficiency in NDH-cyclic electron transport retards heat acclimation of photosynthesis in tobacco over day and night shift
Source: Front Plant Sci. 2023 Oct 31;14:1267191. doi: 10.3389/fpls.2023.1267191 (PMC10644794; doi:10.3389/fpls.2023.1267191)
Supplement: Supplementary file 8 [file DataSheet_1.xlsx]

## Sheet: Sheet1
		TPM
gene name	gene description	WT_0hr	WTH_2hr	WTH_6hr	WTH_12hr	WTH_D1	WTH_D2	B_0hr	BH_2hr	BH_6hr	BH_12hr	BH_D1	BH_D2
LOC107811519	soluble starch synthase 1, chloroplastic/amyloplastic-like	0.67	4.3833	13.2767	6.9867	1.4533	1.1033	0.7467	4.9267	14.7733	6.5433	1.6667	1.88
LOC107780738	soluble starch synthase 1, chloroplastic/amyloplastic, transcript variant X1	8.79	29.2867	48.17	41.91	23.24	30.01	11.0767	27.13	57.18	33.0167	20.5767	31.7733
LOC107785040	ribulose bisphosphate carboxylase small chain S41, chloroplastic-like	88.4867	207.787	146.633	325.873	522.303	512.2	477.023	407.397	473.16	305.327	281.91	571.23
LOC107778201	ribulose-1,5 bisphosphate carboxylase/oxygenase large subunit N-methyltransferase, chloroplastic	5.94	5.7333	9.9867	14.7267	10.66	11.3533	9.5067	6.16	10.62	13.04	9.7067	12.6867
LOC107832769	ruBisCO large subunit-binding protein subunit alpha-like	78.4733	88.5267	36.7467	160.067	213.077	224.073	95.7367	116.99	60.96	145.117	208.087	186.743
LOC107830331	ruBisCO large subunit-binding protein subunit beta	39.99	54.4133	68.43	114.063	94.7233	116.207	53.5833	49.73	72.4333	102.7	109.58	105.523
LOC107826800	ruBisCO large subunit-binding protein subunit alpha	111.193	99.56	40.8867	152.12	223.663	219.833	120.263	130.1	49.85	154.017	218.173	185.007
LOC107821154	ruBisCO large subunit-binding protein subunit alpha-like	0.6333	1.2467	0.3033	1.3167	0.8633	0.45	0.3267	0.5033	0.4767	0.6033	0.3267	0.4533
LOC107819392	ruBisCO large subunit-binding protein subunit beta	0.1433	0.95	27.3167	19.91	0.72	1.55	0.1933	0.7767	23.7133	16.3067	0.99	1.7733
LOC107808875	rubisco accumulation factor 2, chloroplastic-like	1.4733	8.52	35.0433	41.6467	10.96	17.6667	3.7867	8.2833	36.0667	36.5733	11.52	18.6
LOC107797026	rubisco accumulation factor 2, chloroplastic-like	0.29	3.45	22.9067	25.0367	5.4467	6.6567	1.6867	2.9667	26.4233	22.2933	5.3733	5.6767
LOC107792808	ruBisCO large subunit-binding protein subunit beta, chloroplastic-like	71.8167	79.5	53.8033	111.14	108.883	116.043	82.32	78.5467	61.3533	109.607	109.76	108.88
LOC107769050	ruBisCO large subunit-binding protein subunit alpha-like	1.8067	4.2733	0.5333	2.0233	1.8467	1.4633	0.9933	1.4333	0.7367	1.16	1.1167	1.0733
LOC107771527	ruBisCO large subunit-binding protein subunit alpha, chloroplastic-like	0.7	1.0833	1.6	1.4233	0.9733	1.3633	0.2867	0.63	1.6467	1.3667	1.1167	1.2267
LOC107791770	ribulose bisphosphate carboxylase small chain S41, chloroplastic-like	16314.9	23493.2	31882.5	21810.3	23771.1	30224.6	28097.1	19694.2	36443.7	33916.3	35686.1	35447.9
LOC107775666	ribulose bisphosphate carboxylase small chain clone 512-like	0.38	0.2833	0.1067	0.8	0.54	0.31	0.3433	0.2867	0.1367	0.18	0.1667	0.3
LOC107775010	ribulose bisphosphate carboxylase small chain clone 512-like	0.87	0.23	0.0233	1.2533	0.4767	0.4467	0.1067	0.4967	0.15	0.2633	0.22	0.2533
LOC107774399	ribulose bisphosphate carboxylase small chain S41, chloroplastic	372.363	280.667	251.68	719.5	803.95	921.797	1313.63	642.027	797.903	635.393	556.69	1007.9
LOC107802883	ribulose bisphosphate carboxylase small chain, chloroplastic	8708.96	9912.7	7120.99	14958.1	14696.7	16646.6	17757.7	12924.4	12876.9	12313.2	13428.2	13908.3
LOC107809813	ribulose-1,5 bisphosphate carboxylase/oxygenase large subunit N-methyltransferase, chloroplastic-like	7.5633	8.6667	11.63	19.8467	14.2567	17.5633	10.5933	8.98	13.4333	18.8733	13.9133	17.63
LOC107787484	ribulose-1,5 bisphosphate carboxylase/oxygenase large subunit N-methyltransferase, chloroplastic-like	23.4467	18.77	24.9933	37.0067	24.0467	27.0267	25.4067	18.01	24.6733	35.9567	25.75	25.6167
LOC107766567	ribulose bisphosphate carboxylase small chain, chloroplastic	8356.06	9638.33	5696.3	15507.5	14180	16606.8	17607.4	12836	11881	11825.6	11644	13667.6
LOC107765793	ribulose bisphosphate carboxylase/oxygenase activase 1, chloroplastic-like	56.8433	342.58	12.7333	21.1233	517.523	419.597	46.38	391.14	31.7033	19.9533	381.44	400.357
LOC107793435	ribulose bisphosphate carboxylase/oxygenase activase 1, chloroplastic-like	63.6967	187.283	7.0633	22.2367	466.883	363.703	88.76	312.607	16.3567	16.9967	291.11	321.213
LOC107819807	ribulose bisphosphate carboxylase/oxygenase activase 1, chloroplastic	1520.75	698.697	19.7367	382.8	1717.01	1762.95	2242.83	936.193	146.313	243.37	1214.63	1584.92
LOC107798594	ribulose bisphosphate carboxylase/oxygenase activase 2, chloroplastic	2886.17	1457.47	488.81	999.697	3096.06	3097.59	5003.78	1616.06	1102.92	933.797	2464.47	2886.04
LOC107802027	ribulose bisphosphate carboxylase/oxygenase activase 1, chloroplastic-like	2483	1367.46	31.4967	273.293	2659.09	2561.26	3046.44	1610.59	167.143	211.757	2133.39	2315.21
LOC107798764	ribulose bisphosphate carboxylase/oxygenase activase 2, chloroplastic-like	2835.46	1206.25	410.723	1101.46	2670.02	2660.59	4456.53	1498.69	1099.8	941.3	2148.61	2523.9
LOC107792397	ribulose bisphosphate carboxylase/oxygenase activase, chloroplastic-like	21.8933	10.26	8.9767	17.34	14.3767	17.33	23.38	10.67	10.2867	19.6333	13.8	17.2533
LOC107770767	ribulose bisphosphate carboxylase/oxygenase activase, chloroplastic-like	31.38	14.5433	13.48	27.4467	23.87	28.7733	35.92	17.0033	16.16	24.9333	24.3233	29.0033
LOC107774864	oxygen-evolving enhancer protein 1, chloroplastic-like	163.557	424.277	353.297	172.207	262.447	244.65	438.76	574.033	456.457	145.37	274.69	210.027
LOC107830751	photosystem II reaction center W protein, chloroplastic-like	43.95	110.587	74.1733	52.56	99.98	78.5133	122.06	106.567	109.97	56.66	83.59	64.2133
LOC107816469	oxygen-evolving enhancer protein 3-2, chloroplastic-like	1235.35	2813.4	2870.11	1204.25	1794.05	1147.35	2481.46	3059.12	2895.06	1432	1695.09	935.08
LOC107820252	oxygen-evolving enhancer protein 1, chloroplastic	654.74	1453.72	769.473	568.85	942.63	690.84	1586.95	2051.02	1345.17	454.3	834.613	650.843
LOC107769475	oxygen-evolving enhancer protein 2-1, chloroplastic-like	446.41	1032.62	621.22	300.033	756.897	475.853	1052.56	1822.6	801.56	234.59	590.847	439.113
LOC107810044	oxygen-evolving enhancer protein 2-2, chloroplastic, transcript variant X4;	300.323	626.467	300.43	537.567	629.693	462.28	810.49	1187.87	569.153	392.767	481.407	347.713
LOC107766588	oxygen-evolving enhancer protein 1, chloroplastic-like, transcript variant X4	753.297	1614.25	897.563	703.293	1085.32	847.487	1753.93	2181.19	1632.76	548.63	984.717	789.093
LOC107830733	photosystem II stability/assembly factor HCF136, chloroplastic-like	64.4433	64.78	52.55	108.15	107.19	113.013	139.837	101.333	87.9733	99.7033	102.587	112.387
LOC107778533	photosystem II 22 kDa protein, chloroplastic	521.24	265.123	42.7033	200.91	415.207	319.893	623.31	356.79	122.043	144.57	298.463	350.47
LOC107785785	oxygen-evolving enhancer protein 2-1, chloroplastic	603.623	1138.09	731.8	394.767	1134.38	895.177	1367.46	1525.43	1148.67	334.11	1023.4	869.097
LOC107814208	photosystem II D1 precursor processing protein PSB27-H2, chloroplastic-like	30.15	18.1567	22.91	48.52	41.4333	56.9233	34.29	15.3367	26.2333	40.4333	36.31	53.86
LOC107813483	photosystem II core complex proteins psbY, chloroplastic-like	562.727	542.273	211.06	348.777	600.447	460.067	1248.84	1230.06	477.82	269.473	429.45	396.4
LOC107787720	photosystem II stability/assembly factor HCF136, chloroplastic-like	96.67	70.02	60.73	148.863	118.96	128.603	159.803	106.73	89.8433	130.817	114.397	131.307
LOC107832794	photosystem II repair protein PSB27-H1, chloroplastic-like	119.917	125.943	83.76	148.803	189.653	209.603	277.7	193.46	166.2	122.007	181.08	209.65
LOC107831545	photosystem II repair protein PSB27-H1, chloroplastic-like	88.4467	96.2233	55.4367	135.89	173.643	175.65	248.727	147.33	113.567	110.933	144.18	162.237
LOC107829490	photosystem II reaction center W protein, chloroplastic-like	2033.06	4133.27	3438.16	1288.39	2637.94	1869.57	4227.82	5222.03	3828.51	1200.9	2379.36	1630.55
LOC107816978	photosystem II 10 kDa polypeptide, chloroplastic	5700.94	6617.68	6552.74	2731.68	4805.16	3732.29	8104.69	9570.57	5811.94	3077.92	3499.71	3454.39
LOC107810205	photosystem II 10 kDa polypeptide, chloroplastic-like	7685.14	9169.03	10979.7	3683.5	6130.8	4506.56	8538.97	10213.6	8556.69	4484.73	5622.38	4080.11
LOC107804135	photosystem II 10 kDa polypeptide, chloroplastic-like	2349.74	3316.2	1942.44	697.843	1664.2	752.41	824.38	3402.6	697.35	1017.21	939.96	638.56
LOC107787201	photosystem II 5 kDa protein, chloroplastic-like	0.0833	0.15	0.3067	0.31	0	0.4033	0.3233	0.31	0.3333	0.3133	0.1433	0.4333
LOC107780888	photosystem II 5 kDa protein, chloroplastic-like	14.56	35.87	22.04	10.24	14.03	7.95	13.4867	31.1967	12.6167	10.13	11.9933	5.96
LOC107780887	photosystem II 5 kDa protein, chloroplastic-like	242.833	241.773	195.49	413.4	315.257	258.79	571.903	337.43	332.793	375.09	315.497	245.643
LOC107777466	photosystem II 5 kDa protein, chloroplastic-like	980.28	1577.85	1021	678.543	1122.16	998.543	2867.99	2845.81	1690.33	527.4	998.507	897.017
LOC107768014	photosystem II reaction center Psb28 protein-like	31.54	43.4433	58.99	187.02	70.7833	103.65	85.3433	60.18	97.99	144.773	68.2167	98.68
LOC107802496	photosystem II reaction center W protein, chloroplastic-like	464.267	564.61	274.293	329.68	795.087	656.88	1103.89	673.843	527.777	238.717	655.247	522.483
LOC107791047	photosystem II D1 precursor processing protein PSB27-H2, chloroplastic-like	7.99	9.7567	15.3067	19.86	13.9	15.6767	7.4067	10.91	12.9833	17.5833	13.0167	13.75
LOC107825362	photosystem II reaction center W protein, chloroplastic-like	1308.84	2584.66	2128.53	1015.81	1827.11	1315.14	3080.37	3820.98	2729.95	870.39	1523.06	1161.93
LOC107811505	photosystem II 5 kDa protein, chloroplastic-like	1642.04	2470.56	1873.6	1105.37	1746.6	1562.65	3835.12	4275.58	2719.09	911.3	1542.73	1440.67
LOC107808202	photosystem II D2 protein-like	0	0	0	0	0	0	0	0	0	0	0	0
LOC107805098	photosystem II 22 kDa protein, chloroplastic-like	695.623	425.103	120.64	245.307	444.827	388.97	844.98	457.083	201.847	202.53	372.237	389.66
LOC107797030	photosystem II reaction center Psb28 protein-like	39.4567	42.12	53.18	90.93	43.6033	66.32	87.6233	55.6233	89.5067	75.29	48.2767	76.08
LOC107808502	photosystem II CP47 reaction center protein-like	0	0	0	0	0	0.03	0.0133	0	0	0.0133	0.0167	0
LOC107801403	photosystem II CP43 reaction center protein-like	1.2167	1.7	1.21	2.6467	2.5433	4.59	1.11	1.77	1.7067	1.8033	3.81	3.3867
LOC107794839	photosystem II D2 protein-like	0	5.54	1.72	15.42	8.64	12.5733	4.2333	0.77	3.6067	1.1567	12.9567	0.62
LOC107783023	photosystem II CP47 reaction center protein-like	0	0	0	0	0	0	0	0	0	0	0	0
LOC107780357	photosystem II CP43 reaction center protein-like	0.0367	0.0133	0	0.09	0.0467	0	0.0167	0.1767	0.06	0	0.08	0
LOC107784985	photosystem I subunit O-like	391.883	1272.73	1470.57	643.933	939.027	760.617	1526.23	2369.9	2162.43	432.97	859.99	735.3
LOC107794160	photosystem I reaction center subunit V, chloroplastic-like	203.593	595.437	305.877	139.06	410.127	328.233	883.037	1062.23	615.7	96.7967	300.787	296.61
LOC107767419	photosystem I subunit O-like	593.55	1553.71	1680.99	481.193	1074.05	884.35	1609.95	2413.34	2347.52	386.477	1108.53	847.773
LOC107768914	photosystem I reaction center subunit psaK, chloroplastic-like	390.497	1015.27	891.177	474.25	767.577	605.803	1339.52	1591.39	1271.92	388.96	694.643	497.403
LOC107821835	photosystem I subunit O-like	242.453	553.23	169.577	42.4167	533.017	472.237	937.94	1305.48	473.673	22.9033	485.23	479.12
LOC107813817	photosystem I reaction center subunit psaK, chloroplastic-like	614.997	1539.99	1707.86	557.81	874.693	634.377	1302.58	1737.25	1701.95	683.34	748.587	499.473
LOC107823557	photosystem I reaction center subunit II, chloroplastic-like	215.053	466.11	305.56	110.21	307.753	209.137	617.087	909.713	475.067	98.3733	251.573	186.91
LOC107765837	photosystem I reaction center subunit III, chloroplastic-like	314.02	658.517	350.99	270.327	581.837	515.227	1015.17	1271.85	715.913	209.623	507.28	466.467
LOC107826545	photosystem I reaction center subunit V, chloroplastic-like	395.203	811.963	599.517	468.387	657.537	488.93	964.417	1505.53	900.883	388.867	521.45	451.517
LOC107787208	photosystem I reaction center subunit II, chloroplastic	1066.55	1360.5	1072.13	1144.21	1307.4	1115.35	2387.46	2138.03	1783.95	869.063	1164.21	959.287
LOC107779933	photosystem I reaction center subunit II, chloroplastic-like	205.617	183.52	102.307	70.29	188.103	161.737	355.947	290.987	147.473	67.4367	157.053	146.137
LOC107763149	photosystem I reaction center subunit II, chloroplastic-like	797.813	1060.24	1020.54	540.07	791.777	607.357	1649.68	1702.82	1330.65	520.52	700.383	534.363
LOC107789388	photosystem I reaction center subunit III, chloroplastic-like	764.27	1268.28	1001.04	714.67	939.64	690.153	1547.87	1978.75	1326.86	605.96	799.41	672.69
LOC107806511	photosystem I reaction center subunit psaK, chloroplastic-like	945.777	1413.94	938.65	335.107	1334.22	1040.82	2697.13	2798.61	1613.79	253.01	1107.47	894.923
LOC107821676	photosystem I reaction center subunit VI-1, chloroplastic-like	362.52	720.387	510.833	331.903	609.987	433.24	1027.55	1264.05	823.913	229.373	454.117	390.933
LOC107820834	photosystem I reaction center subunit VI-2, chloroplastic-like	111.29	577.313	368.287	161.56	465.42	335.753	560.963	1049.68	811.07	120.247	348.403	322.593
LOC107815412	photosystem I reaction center subunit IV B, chloroplastic	2510.39	4753.67	5529.65	2507.02	2970.81	1969.52	3813.8	4515.98	4949.69	2944.11	2712.96	1764.09
LOC107815353	photosystem I reaction center subunit VI-1, chloroplastic-like	978.62	1254.46	685.683	479.72	1059.7	808.983	2110.5	1994.35	1165.38	363.837	880.517	736.74
LOC107812403	photosystem I reaction center subunit N, chloroplastic-like	699.713	856.44	540.043	344.053	888.7	598.157	1916.32	1803.7	896.08	275.497	623.2	563.847
LOC107800495	photosystem I reaction center subunit VI-1, chloroplastic-like	385.397	740.73	463.247	250.717	572.657	438.403	1162.4	1131.54	697.577	188.987	496.497	400.577
LOC107794159	photosystem I reaction center subunit V, chloroplastic-like	330.603	358.147	229.097	249.09	366.83	272.18	876.777	833.54	373.277	202.01	209.633	242.75
LOC107783578	photosystem I reaction center subunit VI-1, chloroplastic-like	1316.71	1518.05	926.403	779.04	1093.59	782.54	2011.91	2033.99	1212.72	597.893	885.753	709.383
LOC107779823	photosystem I reaction center subunit III, chloroplastic-like	360.35	585.96	354.477	281.89	471.27	356.19	781.63	1218.96	577.823	218.693	381.91	348.483
LOC107775135	photosystem I reaction center subunit VI-2, chloroplastic-like	322.623	901.567	735.13	399.327	696.097	537.177	969.833	1396.6	1217	295.067	563.413	513.073
LOC107770398	photosystem I reaction center subunit psaK, chloroplastic	596.263	845.827	481.89	254.627	729.237	541.917	1721.13	1692.01	926.48	193.893	560.473	477.72
LOC107769513	photosystem I reaction center subunit XI, chloroplastic-like	980.81	2600.68	1872.71	968.367	1587.5	1013.9	2147.9	3794.41	2116.59	665.267	1240.39	916.437
LOC107768924	photosystem I reaction center subunit XI, chloroplastic-like	739.657	2097.11	1291.11	548.54	1300.19	803.413	1987.72	3166.18	1665.03	408.997	1065.93	738.53
LOC107764264	photosystem I subunit O-like	444.703	681.56	295.81	80.6467	522.49	379.917	994.657	1331.81	506.55	70.8833	409.78	345.507
LOC107759735	photosystem I reaction center subunit N, chloroplastic-like	869.297	1295.52	749.797	335.87	1227.95	762.157	2444.5	2677.75	1128.6	250.73	795.563	673.817
LOC107826546	photosystem I reaction center subunit V, chloroplastic-like	511.377	442.467	294.717	277.603	500.573	357.623	1346.65	1095.13	491.69	226.123	348.313	327.803
LOC107826544	photosystem I reaction center subunit V, chloroplastic-like	3.0667	3.7433	2.8067	2.7533	5.2067	3.5733	6.1467	5.73	3.3633	2.27	2.42	2.7933
LOC107823915	photosystem I reaction center subunit IV B, chloroplastic-like	1435.32	2603.94	2666.97	1237.95	1579.44	1116.52	2318.8	2818.42	2543.13	1330.06	1344.89	1039.53
LOC107818546	photosystem I reaction center subunit IV A, chloroplastic	641.86	1246.87	958.273	572.107	1083.27	862.187	1428.59	1567.15	1399.26	510.74	988.88	906.453
LOC107810830	photosystem I reaction center subunit XI, chloroplastic-like	273.1	875.49	582.607	197.55	685.237	480.387	1094.68	1567.87	845.963	146.393	595.7	440.743
LOC107796558	photosystem I P700 chlorophyll a apoprotein A2-like	0.0267	0	0.0167	0.05	0	0	0	0	0	0	0.0467	0.05
LOC107770672	photosystem I reaction center subunit III, chloroplastic-like	442.527	859.88	580.043	275.64	655.463	501.4	1446.26	1582.9	768.5	197.73	569.35	463.273
LOC107768925	photosystem I reaction center subunit XI, chloroplastic-like	407.4	898.57	441.847	247.437	674.303	441.677	1172.6	1530.51	647.64	175.36	564.153	408.63
LOC107832767	PGRL1B,transcript variant X1	9.8633	21.4267	21.77	3.9133	13.4533	16.5167	13.8467	18.0533	32.0433	4.47	15.61	16.9233
LOC107824540	PGRL1B,transcript variant X1	18.2233	26.5367	30.2133	6.65	23.46	26.51	22.0167	22.67	40.4233	5.8667	24.01	24.4633
LOC107819369	PGRL1A	266.653	250.873	147.367	247.343	244.557	228.68	300.517	273.233	231.85	192.91	225.6	248.633
LOC107805035	PGRL1B	143.317	201.84	148.843	147.593	150.143	121.94	112.65	196.807	128.483	146.473	129.333	139.653
LOC107796408	PGRL1B	82.94	102.95	88.7767	82.49	87.36	72.28	70.3	85.4867	76.5367	88.3567	76.5633	79.3133
LOC107778116	PGRL1A	245.963	236.413	147.137	203.74	221.603	207.537	258.037	247.977	209.947	159.54	195.437	226.463
LOC107780686	PGR5	443.553	153.833	30.6233	12.3233	217.347	203.467	447.1	212.17	62.1167	9.3567	162.033	192.38
LOC107770124	PGR5	458.457	301.23	122.297	16.9567	212.873	153.73	436.897	282.317	161.57	20.6733	196.843	162.74
LOC107802154	PnsL5	16.7233	56.8133	115.437	273.9	117.693	156.507	57.8	79.6467	166.52	216.053	122.4	138.953
LOC107814258	PnCEF5	0.8533	2.69	17.6767	28.2133	3.6333	5.0733	1.6267	3.6933	21.37	23.5867	4.15	4.6867
LOC107832570	probable NAD(P)H dehydrogenase subunit CRR3, chloroplastic	15.7033	36.0133	107.06	109.27	39.4967	56.4333	28.54	36.1633	122.617	111.07	53.84	44.2533
LOC107789980	probable NAD(P)H dehydrogenase subunit CRR3, chloroplastic	0.9233	2.2933	9.67	10.8367	3.19	3.46	1.2633	2.94	10.4867	10.2967	3.1767	2.37
LOC107806759	PnsL5	0.48	0.8533	0.2467	2.2533	1.1333	0.2667	0.9267	1.2967	0.7167	1.6967	0.5567	0.42
LOC107768034	ndhU	67.97	88.9367	62.09	160.463	111.53	135.657	176.803	163.123	127.87	134.783	116.333	141.467
LOC107779077	PnsL5	62.7633	71.5667	127.257	412.163	249.297	346.43	184.53	125.487	211.21	337.007	278.177	358.15
LOC107780908	PnsB1	38.9667	42.01	24.73	77.2067	49.7167	38.71	78.83	83.89	35.88	63.07	43.8767	39.59
LOC107810827	ndhL	99.55	97.0267	145.973	59.01	85.5567	53.3733	136.257	107.563	71.8567	71.5633	73.9433	49.79
LOC107817402	PnsB3	75.1367	73.0367	105.343	144.463	111.823	132.25	123.097	91.1933	108.047	124.557	104.327	123.277
LOC107780992	ndhU	94.17	90.2233	101.567	179.53	106.287	105.52	131.557	132.837	130.473	156.09	100.393	102.42
LOC107809027	ndhM	95.5233	90.94	61.8933	61.7133	65.4267	52.8633	111.017	120.083	59.1533	48.7833	64.5833	60.7567
LOC107823034	ndhO	73.18	68.6533	102.14	171.737	117.017	137.55	105.073	72.2233	112.14	164.413	124.82	105.273
LOC107760205	ndhN	81.32	75.6067	30.79	89.3433	100.253	77.9567	110.313	94.42	50.35	73.4633	80.61	88.3567
LOC107801003	PnsB1	51.4067	47.76	29.43	87.6833	50.7367	56.35	80.9533	73.1233	45.3267	76.1633	54.4033	59.61
LOC107764259	PnsL1	94.6333	82.0033	116.103	149.12	108.31	103.15	123.46	125.633	110.437	130.75	87.9367	94.6033
LOC107810842	PnsB5	65.8333	56.46	32.1267	126.73	77.91	71.7767	117.48	77.4567	77.7333	108.363	71.53	72.8567
LOC107771513	PnsL4	38.7567	31.67	46.24	107.337	79.6133	76.3533	57.5833	36.5167	51.61	94.3567	65.6667	69.0767
LOC107783685	PnsB5	78.5	63.2033	64.1767	169.293	122.477	115.863	130.52	103.15	81.05	127.82	107.607	107.303
LOC107773657	PnsL2	54.7967	44.0167	50.8933	184.81	99.89	119.077	107.467	59.07	93.64	160.997	103.507	119.943
LOC107776289	PnsB4	162.7	122.417	185.103	326.213	175.283	175.76	238.19	127.753	186.423	302.123	169.763	172.073
LOC107808853	PnsL4	35.2167	26.46	28.4167	78.8333	57.7367	62.6867	47.56	31.77	36.72	70.65	43.6767	79.0033
LOC107811006	ndhN	100.1	73.2833	38.5633	103.323	96.38	74.3633	117.487	81.0867	55.14	88.4267	79.45	82.7833
LOC107777778	PnsB2	27.9533	20.18	34.32	82.8333	38.46	37.8633	51.47	22.8267	42.8133	74.3633	37.6933	43.6667
LOC107828798	ndhM	114.653	82.66	56.4233	69.57	87.96	72.0667	116.75	111.783	54.2267	60.01	70.8133	73.19
LOC107832469	ndhS	95.7867	68.5967	59.15	75.7967	73.6167	75.9033	103.81	77.55	78.3433	74.19	62.48	81.4167
LOC107814256	PnsB2	41.6567	29.6167	33.0167	66.8867	43.3633	40.2467	70.63	33.8567	45.4733	71.0367	41.35	36.2333
LOC107770826	PnsL3	42.42	30.1033	40.5633	71.3433	55.7333	55.8133	72.4833	48.37	45.2533	68.1367	33.3433	50.7867
LOC107770826	PnsL3	42.42	30.1033	40.5633	71.3433	55.7333	55.8133	72.4833	48.37	45.2533	68.1367	33.3433	50.7867
LOC107831039	PnsL2	63.9467	45.08	51.5533	152.353	100.703	127.877	117.78	57.01	82.9533	144.967	97.13	120.21
LOC107811723	ndhS	56.8633	40.0467	24.4767	57.15	72.4	80.8467	94.0367	47.21	46.2867	44.8533	59.3767	93.1367
LOC107820852	PnsL1	192.953	129.503	203.037	360.717	176.097	203.07	256.943	161.97	211.103	353.6	181.087	215.783
LOC107794348	PnsB4	174.67	110.733	125.103	261.163	171.01	155.63	278.343	191.577	142.15	231.333	154.58	157.317
LOC107777780	PnCEF5	3.1533	1.9967	22.26	41.4867	4.7667	7.65	5.2533	1.6267	22.8	35.96	6.8233	10.0033
LOC107810998	ndhL	93.8933	58.5767	58.1833	67.6633	73.5067	77.7033	139.28	93.6867	62.0333	60.4333	67.99	72.3167
LOC107815550	PnsB3	224.303	135.303	124.893	285.89	183.747	184.65	269.113	150.48	142.87	275.85	192.43	191.783
LOC107827704	PnsB3	94.6867	53.9833	16.1567	28.36	106.95	103.05	96.69	63.7133	24.3533	24.1233	87.33	100.173
LOC107824520	PnsB3	174.23	95.7033	24.19	25.84	162.78	135.607	178.183	114.273	29.7933	23.72	123.39	143.703
LOC107780377	PnsL3	64.7267	31.3733	36.7667	103.317	74.39	69.77	98.5867	59.8	45.2267	87.7533	51.87	59.16
LOC107786574	ndhO	68.2733	30.0867	47.9233	107.883	83.96	87.8367	94.26	37.5133	59.6967	89.8733	82.3933	123.493
LOC107760712	ndhT	8.0933	3.5533	2.5833	3.28	3.21	4.6667	12.48	4.4633	5.4467	4.0533	4.1333	6.72
LOC107805425	ndhT	82.0733	26.66	22.4367	31.15	31.3067	36.1333	67.9667	29.1567	27.8033	34.18	30.18	41.0133
LOC107791895	chlorophyll a-b binding protein 1D-like	3.7433	55.0133	15.6733	0.8167	41.6933	37.5533	138.79	123.107	83.5467	1.58	30.31	29.99
LOC107810529	chlorophyll a-b binding protein 21, chloroplastic-like	25.4267	357.81	105.61	1.56	300.773	292.46	625.143	881.047	511.31	1.3867	230.47	269.763
LOC107810528	chlorophyll a-b binding protein 21, chloroplastic-like	40.4767	481.18	341.4	2.7033	211.61	168.81	378.73	964.28	820.02	3.2167	186.827	165.133
LOC107806780	chlorophyll a-b binding protein 40, chloroplastic-like	18.3433	191.993	262.213	15.6233	95.66	110.167	400.713	356.063	526.5	23.2267	149.557	116.913
LOC107773466	chlorophyll a-b binding protein 50, chloroplastic-like	6.09	51.5767	54.3633	0.5733	31.5033	20.1433	108.84	145.847	164.22	0.2367	33.6633	27.52
LOC107810527	chlorophyll a-b binding protein 21, chloroplastic-like	262.387	2141.48	2277.63	88.11	1183.89	875	1275.24	2172.29	3341.01	127.333	1475.25	785.98
LOC107772871	chlorophyll a-b binding protein 16, chloroplastic-like	83.7867	540.83	389.05	5.18	344.187	242.4	1005.8	845.42	883.213	5.0733	445.113	232.08
LOC107773002	chlorophyll a-b binding protein 1D	167.457	966.33	907.593	11.7767	568.38	420.283	1379.86	1482.62	1853.32	12.81	646.28	441.237
LOC107772627	chlorophyll a-b binding protein 91R, chloroplastic-like	5.7367	31.1033	28.6133	0.1367	19.88	14.9233	53.2967	51.5267	59.47	0.2767	22.7133	16.4133
LOC107764358	chlorophyll a-b binding protein 16, chloroplastic	113.953	587.453	485.89	7.89	352.24	217.483	868.6	1424.06	831.963	7.49	357.457	215.92
LOC107807254	chlorophyll a-b binding protein 7, chloroplastic	16.5133	82.5967	37.4967	1.2067	113.81	122.85	522.897	261.803	170.05	1.56	116.533	122.957
LOC107773810	chlorophyll a-b binding protein 40, chloroplastic-like	86.14	431.1	501.753	7.0933	231.067	147.687	510.907	707.983	779.603	8.2033	222.263	149.647
LOC107791896	chlorophyll a-b binding protein 7, chloroplastic	13.8933	64.3867	29.0333	0	63.6867	40.34	201.86	189.137	97.6467	1.17	42.8733	42.22
LOC107807891	chlorophyll a-b binding protein 21, chloroplastic-like	78.6233	372.36	143.27	2.17	274.67	196.28	472.35	577.893	345.04	4.6133	198.363	176.173
LOC107830195	chlorophyll a-b binding protein 13, chloroplastic-like	216.093	948.753	375.567	17.89	825.393	700.293	1232.45	1242	884.263	15.3433	995.247	661.007
LOC107772842	chlorophyll a-b binding protein 1D-like	10.7133	47.3167	165.387	1.4367	25.51	22.2233	127.25	92.42	425.49	0.8467	32.4033	24.6867
LOC107773487	chlorophyll a-b binding protein 16, chloroplastic-like	22.8667	96.8333	87.0167	2.35	79.6533	71.8033	288.817	250.483	268.983	2.37	93.7467	88.7833
LOC107770844	chlorophyll a-b binding protein 50, chloroplastic-like	103.69	440.82	432.25	23.17	203.273	183.377	1011.28	687.57	948.197	24.5133	186.47	178.23
LOC107773465	chlorophyll a-b binding protein 40, chloroplastic-like	361.323	1405.19	1042.29	27.4967	912.427	535.93	1727.59	3097.32	1662.42	28.1767	736.92	509.923
LOC107807889	chlorophyll a-b binding protein 21, chloroplastic-like	1127.3	4206.42	3617.81	49.9667	1658.13	956.443	1807.07	3591.24	2961.09	137.82	1427.98	813.39
LOC107765079	chlorophyll a-b binding protein 13, chloroplastic-like	797.853	2807.24	1022.29	20.5	1744.3	1393.24	3115.67	2640.84	1822.09	17.7533	2456.46	1226.06
LOC107778264	chlorophyll a-b binding protein 37, chloroplastic-like	701.74	2435.06	775.013	45.12	1900.87	1373.39	2647.49	3591.3	1420.43	40.0733	1502.72	1232.1
LOC107830507	chlorophyll a-b binding protein CP24 10A, chloroplastic	700.027	2435.29	1635.1	222.25	1519.25	1168.82	1871.79	2164.5	1890.55	239.127	1510.32	1047.14
LOC107774251	chlorophyll a-b binding protein CP29.1, chloroplastic-like	833.347	2697.88	2066.04	838.63	1758.35	1173.1	2720.48	4090.64	2697.95	655.853	1411.28	1132.58
LOC107807890	chlorophyll a-b binding protein 21, chloroplastic-like	376.363	1196.3	804.07	1.62	616.213	509.677	1211.09	1596.64	1127.65	29.3367	558.38	469.42
LOC107780379	chlorophyll a-b binding protein 50, chloroplastic	160.813	508.26	538.13	19.3267	365.203	270.303	957.847	839.837	1153.22	18.9233	331.857	274.287
LOC107792047	chlorophyll a-b binding protein CP24 10A, chloroplastic-like	481.837	1524.28	879.263	137.653	1085.47	843.573	1475.36	1619.68	1296.82	123.493	1095.8	752.807
LOC107772663	chlorophyll a-b binding protein 40, chloroplastic	787.957	2374.14	1490.59	42.9267	1693.65	970.543	2972.52	5583.93	2226.13	50.4867	1396.86	910.44
LOC107790002	chlorophyll a-b binding protein 36, chloroplastic-like	775.743	2321	783.157	24.61	1522.67	1135.55	2505.3	3310.04	1218.12	28.1167	1300.34	1044.82
LOC107818087	chlorophyll a-b binding protein CP26, chloroplastic-like	1174.82	3490.72	2504.38	831.9	2304.42	1744.61	3525.55	4268.68	3375.41	764.133	2138.29	1593.02
LOC107790089	chlorophyll a-b binding protein 13, chloroplastic	437.05	1299.53	285.97	33.63	1455.92	1170.13	2344.32	2649.79	1131.02	21.4	1275.24	1131.36
LOC107773808	chlorophyll a-b binding protein 40, chloroplastic-like	1429.89	3940.94	2631.14	102.29	2954.15	2177.1	4112.19	4943.46	3836.65	101.61	2678.85	2081.54
LOC107790956	chlorophyll a-b binding protein 36, chloroplastic-like	754.92	1974.53	549.483	10.92	1493.75	1159.56	2645.71	2891.89	1075.91	10.89	1232.95	1027.49
LOC107776229	chlorophyll a-b binding protein 21, chloroplastic	4189.66	10285.8	11045.6	760.603	6936.8	4029.12	5257.76	8341.5	9218.79	1075.26	7033.59	3524.97
LOC107773232	chlorophyll a-b binding protein 40, chloroplastic	2313.21	5510.57	3647.12	68.2133	4425.81	3575.41	5980.48	6450.35	6869.74	70.1367	4275.84	3657.06
LOC107798677	chlorophyll a-b binding protein CP29.2, chloroplastic	1402.58	3235.34	2252.98	1008.15	2338.16	1582.7	3691.56	4978.77	2843.07	731.363	1737.33	1493.89
LOC107802876	chlorophyll a-b binding protein CP24 10A, chloroplastic-like	118.563	273.15	94.1667	16.17	245.92	187.397	360.3	438.313	203.783	10.8233	207.293	168.007
LOC107782430	chlorophyll a-b binding protein CP26, chloroplastic	1178.15	2600.02	1864.43	625.64	1941.65	1633.4	3565.69	3641.68	2626.4	504.747	1743.73	1503.25
LOC107830508	chlorophyll a-b binding protein CP24 10A, chloroplastic-like	746.12	1619.28	503.497	86.54	1472.03	1161.43	2415.46	2673.82	1253.29	63.6667	1201.88	1023.86
LOC107830543	chlorophyll a-b binding protein 4, chloroplastic-like	58.22	359.6	177.133	41.5333	375.33	344.08	863.537	749.31	461.017	33.5567	403.277	380.83
LOC107828640	chlorophyll a-b binding protein 6A, chloroplastic-like	416.957	2315.32	2833.9	380.133	950.557	856.4	1648.42	2645.1	3070.06	436.503	1062.42	876.313
LOC107811419	chlorophyll a-b binding protein P4, chloroplastic	699.443	3301.24	3132	134.007	1415.43	876.537	1851.35	3574.37	2846.23	247.837	1297.07	845.38
LOC107774933	chlorophyll a-b binding protein P4, chloroplastic-like	945.053	2938.15	1853	52.2667	1577.56	1029.02	2336.26	3373.14	2119.84	62.4433	1336.7	970.103
LOC107796964	chlorophyll a-b binding protein, chloroplastic-like	323.03	938.14	736.953	377.483	691.067	605.82	956.543	1480.21	1129.02	310.383	669.237	610.46
LOC107831953	chlorophyll a-b binding protein, chloroplastic	606.993	1693.59	1219.15	611.627	1244.06	1036.75	1703.35	2476.67	2071.04	566.91	1098.32	973.78
LOC107815759	chlorophyll a-b binding protein 6A, chloroplastic-like	348.37	862.473	494.227	141.813	710.207	635.147	1370.18	1667.84	918.083	112.14	599.57	519.89
LOC107813664	chlorophyll a-b binding protein 8, chloroplastic	359.54	775.06	629.93	179.44	648.64	573.287	877.667	1360.94	872.417	168.967	510.207	574.083
LOC107758987	chlorophyll a-b binding protein, chloroplastic-like	473.36	883.48	569.47	392.253	798.517	647.647	1261.4	1244.19	1037.03	302.373	656.19	634.113
LOC107774945	photosystem I chlorophyll a/b-binding protein 5, chloroplastic-like	49.6333	68.9833	27.9367	90.5233	116.287	133.697	146.203	127.47	78.8333	91.2467	91.0167	134.833
LOC107785376	photosystem I chlorophyll a/b-binding protein 6, chloroplastic-like	46.9433	47.8567	32.2433	66.4933	72.3233	65.34	117.613	75.9	52.6367	58.5267	60.7833	58.8233
LOC107815659	photosystem I chlorophyll a/b-binding protein 6, chloroplastic-like	95.3133	73.0833	62.71	145.127	122.09	132.837	175.467	106.403	101.423	124.53	103	129.38
LOC107775375	photosystem I chlorophyll a/b-binding protein 5, chloroplastic-like	54.72	46.9733	17.0267	101.8	94.6867	115.49	106.703	73.73	39.3067	71.2267	77.5367	113.847
LOC107765416	cytochrome b6-f complex iron-sulfur subunit 1	1138.69	1045.5	1308.9	794.38	871.623	852.697	1423.63	1376.9	1330.38	948.737	976.24	908.813
LOC107805497	cytochrome b6-f complex iron-sulfur subunit 2	1202.58	1241.49	1493.64	998.383	1123.79	1023.21	1433.59	1344.55	1437.55	1267.28	1297.33	1149.37
LOC107804928	protochlorophyllide reductase-like	1.16	24.65	25.0967	7.5133	12.2733	8.98	8.5333	65.23	94.5	6.5467	20.6667	10.2367
LOC107820326	protochlorophyllide reductase-like	3.7033	33.9033	162.087	62.4667	23.1033	28.3067	42.79	67.6067	349.803	40.6133	54.17	36.2333
LOC107795891	protochlorophyllide reductase, chloroplastic-like	18.97	174.65	121.15	84.0233	229.803	180.51	139.493	292.927	217.817	62.75	215.677	164.313
LOC107793976	protochlorophyllide reductase-like	2.35	19.7167	159.153	55.8833	10.7967	14.2567	22.92	41.7033	334.807	33.69	32.04	18.09
LOC107825540	protochlorophyllide reductase, chloroplastic-like, transcript variant X1	39.4867	155.66	137.93	98.6367	145.613	137.463	142.547	255.257	200.033	72.81	161.467	145.393
LOC107813955	ATP synthase gamma chain, chloroplastic-like	381.807	300.593	464.7	333.13	301.28	312.963	408.233	300.317	476.483	404.697	307.633	343.003
LOC107797795	ATP synthase delta chain, chloroplastic	303.857	310.38	221	288.027	334.463	270.65	567.8	508.377	267.873	236.6	247.433	249.113
LOC107802241	ATP synthase subunit b', chloroplastic-like	430.697	461.35	274.49	348.89	310.3	228.743	694.747	576.09	328.587	305.517	230.433	188.737
LOC107791170	ATP synthase subunit b', chloroplastic-like	403.753	392.487	190.103	277.903	308.267	212.36	657.523	534.457	259.14	234.697	220.86	185.713
LOC107821979	ATP synthase delta chain, chloroplastic	361.807	362.973	249.88	334.277	381.427	311.74	699.617	699.01	364.71	268.04	292.87	307.877
LOC107792409	ATP synthase gamma chain, chloroplastic-like	365	290.097	292.977	339.183	351.527	373.68	547.963	372.797	397.73	352.02	306.37	361.56
LOC107764404	ATP synthase gamma chain, chloroplastic-like	72.1367	37.6367	6.62	7.2167	72.5633	64.0467	75.66	35.41	13.4067	7.5133	56.78	70.5967
LOC107792409	ATP synthase gamma chain, chloroplastic-like	365	290.097	292.977	339.183	351.527	373.68	547.963	372.797	397.73	352.02	306.37	361.56
LOC107816505	ATP synthase epsilon chain, chloroplastic-like	0	0	0	0	0	0	0	0	0	0	0	0
LOC107812168	ATP synthase delta chain, chloroplastic-like	142.05	85.2467	34.99	39.4467	113.927	81.5567	169.437	100.48	31.3733	43.0667	70.5467	83.39
LOC107786267	ATP synthase subunit b', chloroplastic-like	5.8433	11.62	22.4367	16.81	4.8767	6.48	5.4033	9.9633	34.8667	15.8433	6.99	6.5467
LOC107781811	ATP synthase subunit b', chloroplastic-like	0.0233	0	3.1567	2.2333	0.0867	0.0167	1.3933	2.9967	5.65	1.45	0.1167	0
LOC107773060	ATP synthase gamma chain, chloroplastic-like	0.7367	1.09	1.77	1.98	1.36	1.63	0.66	0.8467	1.6067	1.7733	1.4367	1.3733
LOC107798806	ATP synthase gamma chain, chloroplastic-like	0.0333	0.0167	0	0.09	0.1067	0.06	0.12	0.0133	0.03	0.0633	0.1033	0.06
LOC107794715	ATP synthase subunit beta, chloroplastic-like	0	0	0	0	0	0	0	0	0	0	0	0
LOC107765957	ATP synthase gamma chain, chloroplastic-like	0	0.1233	0.2767	1.85	0.3533	0.4233	0.05	0.0533	0.3633	1.26	0.3267	0.4633
LOC107772046	small heat shock protein, chloroplastic-like	0.0767	6.06	0	0	1.2967	0.12	0	1.83	0.05	0.0767	0.54	2.05
LOC107775735	isoamylase 2, chloroplastic-like	0.0967	1.7533	7.05	6.03	0.1967	0.2467	0.0733	2.04	8.2167	3.7567	0.3733	0.2367
LOC107791729	uncharacterized LOC107791729	0.1367	2.2667	3.2033	4.4033	0.5433	0.8533	0.1767	1.1467	2.39	6.2433	1.14	0.7167
LOC107771409	alpha-1,4 glucan phosphorylase L-2 isozyme, chloroplastic/amyloplastic	0.1133	1.87	8.7	5.2367	0.4033	0.3	0.1567	1.2133	12.2033	2.8167	0.19	0.4033
LOC107825407	alpha-1,4 glucan phosphorylase L-2 isozyme, chloroplastic/amyloplastic-like, transcript variant X1	0.4033	4.8367	21.3467	21.37	0.63	0.6367	0.3933	6.2467	28.62	13.6733	0.5067	1.07
LOC107764596	small heat shock protein, chloroplastic-like	30.0433	339.063	63.9267	0.13	152.437	73.14	1.8167	302.723	12.5233	0.7233	128.05	81.1633
LOC107784418	DNA-directed RNA polymerase 3, chloroplastic, transcript variant X1	0.4233	3.4867	19.03	13.2633	5.0633	5.3867	0.2167	2.7667	16.35	13.1967	5.6	5.4633
LOC107783504	DNA-directed RNA polymerase 3B, chloroplastic	0.41	3.1667	16.3667	8.85	6.69	6.08	0.3167	2.31	11.9633	9.2	6.35	6.0167
LOC107789009	pentatricopeptide repeat-containing protein At5g42310, mitochondrial-like	0.7167	4.62	6.1733	4.3767	3.3033	2.42	0.7333	4.4133	6.93	4.6267	2.81	2.68
LOC107777223	probable zinc metalloprotease EGY2, chloroplastic, transcript variant X1	1.6067	10.2833	36.6933	33.8767	7.87	10.37	2.3833	9.91	34.2967	27.48	8.63	9.96
LOC107768121	sugar transporter ERD6-like 7	0.33	2.1633	14.2133	5.05	0.4967	0.5167	0.33	2.75	9.59	3.3167	0.76	0.3367
LOC107819314	uncharacterized protein At5g22580-like	0.7233	4.78	0.7333	43.33	10.49	18.1367	4.2433	7.1133	9.74	15.0967	6.9667	15.8667
LOC107814718	uncharacterized LOC107814718	1.13	7.3933	28.45	14.0633	6.1167	5.1067	1.3467	5.12	18.3733	14.6633	7.1167	5.0167
LOC107788198	protein ACCUMULATION AND REPLICATION OF CHLOROPLASTS 6, chloroplastic-like, transcript variant X1	0.99	6.1933	12.69	9.2167	2.5167	1.9733	0.5467	6.3167	11.3533	6.6	2.34	1.5667
LOC107814972	uncharacterized LOC107814972	0.3167	1.9267	104.89	43.5467	0.6733	0.32	0.1567	1.0433	49.29	50.78	0.5333	0.3333
LOC107793769	uncharacterized LOC107793769, transcript variant X1	4.23	25.05	286.28	81.9433	3.8133	4.62	5.7633	18.5	164.053	70.1767	6.7867	5.1233
LOC107814878	CBS domain-containing protein CBSX1, chloroplastic-like, transcript variant X1	0.5467	3.55	6.5167	5.0567	1.79	1.0533	0.43	3.5233	6.36	4.7667	1.48	1.6867
LOC107797349	ribonuclease J-like, transcript variant X1	2.3767	13.52	45.9333	54.2033	14.04	16.8867	2.9967	11.58	36.5533	51.39	17.1867	16.56
LOC107801652	protein-ribulosamine 3-kinase, chloroplastic, transcript variant X1	1.61	8.0767	11.6133	24.7533	9.26	11.1333	9.0567	15.4567	32.2967	31.7867	14.3467	17.44
LOC107789990	uncharacterized LOC107789990	0.55	2.95	10.1267	5.2067	2.7	2.3933	0.82	2.91	6.7133	4.5867	2.66	2.55
LOC107826701	pentatricopeptide repeat-containing protein At4g18520-like	0.2033	1.0233	5.73	2.4233	0.5633	0.6133	0.1033	0.8233	4.7	2.3367	0.64	0.42
LOC107797204	protein SUPPRESSOR OF PHYA-105 1-like, transcript variant X4	0.6533	3.1033	6.7933	3.2433	0.91	0.85	0.23	2.0133	3.9867	3.3533	0.7133	1.1067
LOC107793199	uncharacterized LOC107793199	1.34	6.3767	14.0967	13.8633	11.92	9.5233	2.3333	6.6633	10.39	12.3267	10.43	9.6
LOC107767993	porphobilinogen deaminase, chloroplastic-like	3.1133	13.87	50.41	94.39	21.3633	43.01	19.6833	18.84	73.73	69.9233	30.3267	41.6
LOC107814721	uncharacterized LOC107814721	0.2733	1.2333	3.09	2.1167	0.74	0.85	0.2633	1.34	2.6067	2.8467	1.11	0.8033
LOC107804716	uncharacterized LOC107804716	11.7867	27.16	24.2267	26.46	20.4467	24.0467	13.5067	27.1467	30.52	18.94	28.1067	24.4167
LOC107794892	glucose-6-phosphate 1-dehydrogenase, chloroplastic-like	42.8067	154.173	229.65	151.17	91.8533	126.853	69.0167	128.753	264.683	164.253	136.77	128.2
LOC107822069	glucose-6-phosphate 1-dehydrogenase, chloroplastic	5.7967	23.7767	81.9433	82.9467	9.4533	12.29	7	20.3867	86.15	83.86	22.8767	14.7633
LOC107775045	uncharacterized LOC107775045, transcript variant X1	1.19	4.6233	10.5833	3.7333	5.8933	5.8933	1.85	1.9033	6.9533	5.2467	10.22	4.4267
LOC107761899	rhodanese-like domain-containing protein 9, chloroplastic	10.1833	39.1267	17.2667	11.45	24.1867	18.3767	33.4333	55.4433	25.9767	10.15	22.5933	18.3367
LOC107760275	uncharacterized LOC107760275	2.4	9.0467	20.8333	19.3667	18.39	15.2467	3.5567	5.5467	16.7933	16.7433	16.6367	15.75
LOC107806955	pentatricopeptide repeat-containing protein At1g15510, chloroplastic-like, transcript variant X2	0.1267	0.4667	2.66	1.3967	0.9233	0.8533	0.0567	0.4033	2.2167	1.8333	0.9267	0.77
LOC107783058	uncharacterized LOC107783058	9.3667	32.7433	166.217	91.39	11.5033	12	17.8867	33.3467	98.0667	74.2267	17.46	15.0967
LOC107826161	uncharacterized LOC107826161	2.05	7.5133	49.6467	30.5667	3.1333	6.2367	1.8367	5.1867	51.49	25.42	4.81	5.8467
LOC107797157	isoamylase 2, chloroplastic-like, transcript variant X2	0.68	2.42	5.63	7.25	1.8133	1.2067	0.5367	2.5967	4.8567	5.0933	1.92	1.7267
LOC107763547	pentatricopeptide repeat-containing protein At1g15510, chloroplastic-like	0.2167	0.7667	2.17	1.01	1.0233	0.92	0.1567	0.3067	1.84	1.5067	0.7233	0.8967
LOC107827354	SNF1-related protein kinase regulatory subunit beta-1-like	9.78	35.8467	21.5967	4.2933	7.56	3.7367	19.4267	35.0267	33.73	9.1767	17.1467	4.83
LOC107768838	33 kDa ribonucleoprotein, chloroplastic-like	9.42	33.96	50.7	76.9933	46.0433	47.8033	27.61	43.2967	57.3267	70.8533	49.8633	51.1167
LOC107798509	uncharacterized LOC107798509	0.31	1.27	0.68	1.1833	0.53	0.43	0.3467	1.2433	1.0533	0.87	0.3433	0.37
LOC107796214	phosphoglucomutase, chloroplastic-like, transcript variant X1	7.34	23.1267	20.4867	36.97	23.0933	13.0467	8.66	17.7667	21.0833	39.01	20.8333	14.4867
LOC107827378	protoporphyrinogen oxidase, chloroplastic	16.0633	53.3633	73.77	53.9767	38.22	40.39	34.87	54.5467	88.9167	58.93	50.83	38.2533
LOC107802603	porphobilinogen deaminase, chloroplastic-like	4.3333	14.1767	29.7267	75.9733	27.63	46.8567	27.6167	25.85	54.77	50.9133	32.3567	48.5
LOC107824421	cell division protein FtsZ homolog 1, chloroplastic-like	1.5567	4.98	20.03	17.7733	3.06	2.86	1.3467	5.8767	18.5233	15.5033	2.91	3.1133
LOC107795256	uncharacterized LOC107795256, transcript variant X3	1.8367	5.0633	4.1367	4.9533	2.2867	1.6033	0.8833	4.5233	3.5567	4.59	2.08	1.8167
LOC107828998	pentatricopeptide repeat-containing protein At5g42310, mitochondrial-like	2.2867	6.7967	9.1967	6.0667	5.2233	4.31	2.2833	6.3967	8.7433	5.13	4.14	3.7733
LOC107821917	OTU domain-containing protein At3g57810-like, transcript variant X6	24.6833	73.5667	23.8233	26.8867	68.7933	61.4233	23.1533	78.3567	31.6167	27.99	91.1133	78.32
LOC107790348	probable 1-deoxy-D-xylulose-5-phosphate synthase, chloroplastic	18.3467	53.33	37.4267	26.2067	57.4333	72.44	53.1133	69.5633	51.3833	22.19	65.94	74.85
LOC107810686	protein ACCUMULATION AND REPLICATION OF CHLOROPLASTS 6, chloroplastic-like, transcript variant X1	1.6433	4.71	7.65	7.0533	2.2133	2.07	0.9333	4.84	8.3567	5.5	2.1567	2.26
LOC107766123	APO protein 1, chloroplastic-like, transcript variant X1	4.19	11.6133	21.7933	11.0033	9.95	9.3	3.0733	7.9733	12.3	11.63	9.7167	8.4767
LOC107814338	protein PLASTID TRANSCRIPTIONALLY ACTIVE 14-like, transcript variant X1	3.4033	9.1067	28.3767	23.3867	20.6933	18.7467	6.0267	8.4567	22.6533	25.1467	21.6767	17.38
LOC107798595	uncharacterized LOC107798595	172.18	456.183	369.063	256.123	188.963	133.49	583.323	678.603	567.267	227.573	278.533	138.813
LOC107812085	uncharacterized LOC107812085	215.787	597.647	475.97	347.647	472.72	328.333	488.01	630.973	824.357	305.97	444.203	391.207
LOC107817113	rhodanese-like domain-containing protein 9, chloroplastic	73.8667	196.017	137.303	104.453	181.45	172.573	188.527	260.377	220.077	88.1167	172.813	164.77
LOC107776092	protein DJ-1 homolog C-like	2.3933	6.23	44.9467	25.8267	6.3933	7.5267	2.4467	5.0267	33.8	29.3467	10.2633	6.6367
LOC107820843	OTU domain-containing protein At3g57810-like, transcript variant X3	18.9433	47.1867	41.1767	56.1233	42.96	41.5767	24.3867	42.1767	39.4033	55.0367	52.3867	48.5833
LOC107826747	protein PLASTID TRANSCRIPTIONALLY ACTIVE 14-like, transcript variant X1	2.93	7.17	22.94	25.9233	21.4067	24.5	5.7033	5.9433	22	27.1433	25.0067	18.67
LOC107814051	probable zinc metalloprotease EGY2, chloroplastic, transcript variant X1	4.5633	11.1133	28.98	31.2567	13.0833	14.4767	7.0033	10.3767	26.7867	25.41	13.4967	13.5567
LOC107824806	protein SUPPRESSOR OF PHYA-105 1-like, transcript variant X2	0.4333	1.0467	2.77	2.3133	1.1933	0.8033	0.28	0.89	1.86	2.25	0.8733	0.9567
LOC107794538	importin subunit beta-1-like	1.4733	3.3633	2.1967	3.3033	2.81	1.91	1.5533	3.3067	2.62	3.05	2.37	2.3167
LOC107761402	uncharacterized LOC107761402, transcript variant X1	6.22	14.2867	34.0467	51.2267	21.3333	25.2833	12.3067	11.14	34.6167	46.3	25.4867	31.5233
LOC107811429	sulfoquinovosyl transferase SQD2-like	7.51	17.0033	24.28	25.9333	11.8967	11.8667	8.59	16.6167	21.5733	22.09	11.5167	12.4933
LOC107810328	ferredoxin-2-like, transcript variant X1	1.5067	3.83	7.1267	7.5367	6.0367	4.66	2.1	2.1833	4.98	7.6467	6.7967	4.48
LOC107767994	protein Iojap, chloroplastic-like	1.93	4.1467	72.8967	79.02	7.23	16.41	3.0633	4.1967	68.3	68.7633	13.04	15.1067
LOC107759070	protein ACCUMULATION AND REPLICATION OF CHLOROPLASTS 3-like, transcript variant X1	4.58	10.19	15.7033	9.9	6.5133	5.8933	3.45	8.1233	13.3267	10.8467	7.8767	6.38
LOC107788710	biotin carboxyl carrier protein of acetyl-CoA carboxylase 1, chloroplastic-like	35.62	78.9467	131.287	116.247	79.1033	105.8	69.7333	86.4	140.467	113.45	107.467	91.72
LOC107780878	protoporphyrinogen oxidase, chloroplastic-like	14.2367	30.7233	32.4	44.7367	32.53	32.0467	27.3233	38.0033	39.79	38.8733	36.4	33.5367
LOC107830132	porphobilinogen deaminase, chloroplastic-like	16.7233	35.56	34.8767	43.06	40.28	47.7533	53.9933	44.7367	42.9633	39.3933	43.3133	43.7733
LOC107814266	cystathionine gamma-synthase 1, chloroplastic-like	36.85	78.0433	72.01	48.63	36.9967	31.2533	26.7533	65.88	55.73	53.4033	42.6433	38.06
LOC107758943	ADP,ATP carrier protein 1, mitochondrial-like	19.96	42.3433	20.3667	12.3133	11.3133	6.5733	8.9033	41.6767	14.19	14.03	11.3767	7.2467
LOC107778483	protein PLASTID TRANSCRIPTIONALLY ACTIVE 12-like	6.18	13.1933	43.49	40.0767	31.3233	29.2467	6.9267	10.5333	29.1567	41.9433	32.81	30.2667
LOC107807745	fructokinase-like 2, chloroplastic	1.6633	3.4967	8.92	8.86	11.42	11.6667	2.5233	2.9967	7.2433	10.9367	10.1367	10.68
LOC107790638	stearoyl-[acyl-carrier-protein] 9-desaturase, chloroplastic-like	18.56	37.19	26.05	31.8533	29.88	31.4667	21.1033	39.3433	30.75	27.5567	37.54	39.8567
LOC107823297	probable inactive shikimate kinase like 2, chloroplastic	7.6833	16.05	26.5633	38.6967	29.13	30.0433	18.3867	19.6533	28.7667	35.0267	26.1633	27.13
LOC107804253	protein ACCUMULATION AND REPLICATION OF CHLOROPLASTS 3-like, transcript variant X1	2.1633	4.4033	4.3733	4.22	3.5333	2.3167	1.68	3.7233	3.8133	3.9	3.09	3.3333
LOC107767528	superoxide dismutase [Cu-Zn], chloroplastic-like	6.3767	11.4933	11.1433	52.16	23.3967	16.9933	7.14	14.3867	14.1	17.53	11.2833	32.13
LOC107817588	pentatricopeptide repeat-containing protein At4g16390, chloroplastic	4.7633	9.73	13.8033	21.3733	16.0833	15.6467	6.9433	10.2067	14.3267	19.7667	13.2833	14.72
LOC107831277	20 kDa chaperonin, chloroplastic-like, transcript variant X2	93.9867	196.523	57.0367	125.297	386.127	362.003	120.297	274.273	90.1	137.96	366.233	303.547
LOC107808613	protein THYLAKOID FORMATION1, chloroplastic-like	62.4433	101.777	126.273	184.977	97.7867	86.7433	119.043	133.943	156.58	157.79	103.113	87.1633
LOC107776485	protein THYLAKOID FORMATION1, chloroplastic	114.067	159.627	174.767	225.363	161.073	172.127	171.887	188.1	207.887	195.023	172.52	170.987
LOC107783258	malate dehydrogenase, chloroplastic-like	2.2067	2.1	1.41	7.3833	4.4167	8.2767	1.22	1.4	2.04	7.0133	3.5667	10.09
LOC107821463	malate dehydrogenase, chloroplastic-like, transcript variant X1	14.0833	9.1933	5.9133	19.4833	19.6933	31.8567	4.2933	7.4433	5.38	24.2033	11.3933	29.65
LOC107785134	dicarboxylate transporter 1, chloroplastic-like	63.1167	35.4233	16.1467	29.9633	73.31	141.507	85.96	40.1033	31.1533	26.0633	74.84	146.773
LOC107774341	dicarboxylate transporter 1, chloroplastic-like	34.57	20.4133	8.4867	13.6867	68.64	135.057	81.3267	32.4867	25.6233	8.49	72.9567	143.807
LOC107820966	malate dehydrogenase, mitochondrial-like	29.5767	27.9333	35.4767	60.47	45.2567	57.0533	22.86	32.26	36.0667	51.15	46.98	60.9033
LOC107791114	malate dehydrogenase, mitochondrial	48.7367	43.1167	43.1	74.6633	59.5633	66.1033	47.6333	46.5133	54.7567	63.7433	50.0367	67.69
LOC107795174	malate dehydrogenase, mitochondrial-like	18.87	21.3433	21.74	37.32	26.7633	26.6433	15.5267	22.57	25.8	34.9033	24.62	24.6267
LOC107776399	dehydration-responsive element-binding protein 2A-like	0.0333	0.16	0.3267	0.2733	0.0233	0.1133	0	0.1633	0.14	0.2	0.0333	0.0867
LOC107784884	dehydration-responsive element-binding protein 2A-like	0.1933	0.43	0.1533	0.3033	0.1367	0.21	0.0767	0.2233	0.15	0.2767	0.29	0.2633
LOC107816670	dehydration-responsive element-binding protein 2A-like	0.4533	1.36	9.7567	2.4033	0.2167	0.31	0.1867	1.3933	7.33	2.54	0.4633	0.43
LOC107783943	dehydration-responsive element-binding protein 2C-like	1.0467	2.08	6.98	1.6867	0.7267	0.5933	0.4533	1.61	7.2133	1.83	0.7167	0.9233
LOC107790536	dehydration-responsive element-binding protein 2C-like	0.59	0.35	1.2	1.1	0.4033	0.4367	0.1367	0.1767	0.6967	1.6467	0.4433	0.3633
LOC107799745	HsfA1-like	2.9667	3.35	2.0767	4.0467	2.39	2.0733	1.4667	2.7367	2.3133	3.0967	2.2	3.0967
LOC107832603	HsfA1-like	4.4767	3.1767	3.2567	4.98	3.4467	4.5633	3.0467	2.5033	3.4033	4.68	3.4267	5.2633
LOC107765812	HsfA1b-like	27.3567	44.1933	32.2633	28.8167	20.9433	18.1067	11.3733	29.1967	25.2533	46.95	20.4967	16.2467
LOC107788773	HsfA1b-like	40.3333	39.36	33.9733	29.0733	23.7567	20.4867	14.6033	26.66	24.98	43.6	24.3933	19.65
LOC107763286	ubiquinol oxidase, mitochondrial-like	0.03	0.0767	0.1267	0.4367	0.02	0.01	0	0.0833	0.24	0.7633	0.0767	0.03
LOC107797824	ubiquinol oxidase, mitochondrial-like	0.04	0.1733	0.04	0.0133	0.0133	0	0.0133	0.0333	0.0367	0.04	0	0
LOC107773225	ubiquinol oxidase 4, chloroplastic/chromoplastic-like	10.0333	12.03	32.0367	17.0633	8.9067	7.3767	5.5533	9.57	22.16	19.87	9.1433	8.31
LOC107827194	ubiquinol oxidase 4, chloroplastic/chromoplastic-like	1.2433	1.03	5.38	2.4367	0.9967	0.5833	0.78	1.2667	2.7967	2.68	1.3667	0.4433
