# Supplementary material for: Deficiency in NDH-cyclic electron transport retards heat acclimation of photosynthesis in tobacco over day and night shift
Source: Front Plant Sci. 2023 Oct 31;14:1267191. doi: 10.3389/fpls.2023.1267191 (PMC10644794; doi:10.3389/fpls.2023.1267191)
Supplement: Supplementary file 9 [file DataSheet_2.xlsx]

## Sheet: NADP
Sample Name		Component Name	Area												0HAH	12HAH	18HAH	1DAH
1	WT-0HAH-1	NADP	745800			0HAH	12HAH	18HAH	1DAH					WT	1	0.383167	1.00673	1.01128
2	WT-0HAH-2	NADP	652700		WT	703000	#REF!	707733	710933					ΔB	0.786107	0.281128	0.817117	0.864154
3	WT-0HAH-3	NADP	710500		ΔB	552633	#REF!	552200	607500
4	ΔB-0HAH-1	NADP	669600
5	ΔB-0HAH-2	NADP	537400			12HAH	18HAH	1DAH
6	ΔB-0HAH-3	NADP	450900		WT	#REF!	1.00673	1.01128
7	WT-12HAH-1	NADP	183900		ΔB	#REF!	0.999216	1.09928
8	WT-12HAH-2	NADP	253900
9	WT-12HAH-3	NADP	370300
10	ΔB-12HAH-1	NADP	215700			WT				ΔB
11	ΔB-12HAH-2	NADP	158600			0HAH	12HAH	18HAH	1DAH	0HAH	12HAH	18HAH	1DAH
12	ΔB-12HAH-3	NADP	218600		1	745800	183900	679400	653400	669600	215700	485500	558600
13	WT-18HAH-1	NADP	679400		2	652700	253900	745500	782200	537400	158600	622100	682900
14	WT-18HAH-2	NADP	745500		3	710500	370300	698300	697200	450900	218600	615700	581000
15	WT-18HAH-3	NADP	698300
16	ΔB-18HAH-1	NADP	485500
16	ΔB-18HAH-1	NADP	485500			WT				ΔB
17	ΔB-18HAH-2	NADP	622100			0HAH	12HAH	18HAH	1DAH	0HAH	12HAH	18HAH	1DAH
18	ΔB-18HAH-3	NADP	615700		1	1.06088	0.261593	0.96643	0.929445	0.952489	0.306828	0.690612	0.794595
19	WT-1DAH-1	NADP	653400		2	0.92845	0.361166	1.06046	1.11266	0.764438	0.225605	0.884922	0.971408
20	WT-1DAH-2	NADP	782200		3	1.01067	0.526743	0.993314	0.99175	0.641394	0.310953	0.875818	0.826458
21	WT-1DAH-3	NADP	697200		average	1	0.383167	1.00673	1.01128	0.786107	0.281128	0.817117	0.864154
22	ΔB-1DAH-1	NADP	558600		std	0.0668577	0.133937	0.0484278	0.0931565	0.156676	0.0481294	0.109651	0.0942416
23	ΔB-1DAH-2	NADP	682900
24	ΔB-1DAH-3	NADP	581000

## Sheet: NADPH
Sample Name		Component Name	Area												0HAH	12HAH	18HAH	1DAH
1	WT-0HAH-1	NADPH	21980			0HAH	12HAH	18HAH	1DAH					WT	1	1.5188	0.597777	0.788735
2	WT-0HAH-2	NADPH	22390		WT	19943.3	30290	11921.7	15730					ΔB	0.922614	1.81661	1.1994	1.04195
3	WT-0HAH-3	NADPH	15460		B	18400	36229.3	21427.5	20780
4	ΔB-0HAH-1	NADPH	10740
5	ΔB-0HAH-2	NADPH	24760			12HAH	18HAH	1DAH
6	ΔB-0HAH-3	NADPH	19700		WT	1.5188	0.597777	0.788735
7	WT-12HAH-1	NADPH	29950		B	1.96899	1.16454	1.12935
8	WT-12HAH-2	NADPH	32780
9	WT-12HAH-3	NADPH	28140
10	ΔB-12HAH-1	NADPH	32060			WT				ΔB
11	ΔB-12HAH-2	NADPH	36850			0HAH	12HAH	18HAH	1DAH	0HAH	12HAH	18HAH	1DAH
12	ΔB-12HAH-3	NADPH	39778		1	21980	29950	18720	13770	10740	32060	26420	19210
13	WT-18HAH-1	NADPH	18720		2	22390	32780	10450	19500	24760	36850	24080	22350
14	WT-18HAH-2	NADPH	10450		3	15460	28140	6595	13920	19700	39778	21260
15	WT-18HAH-3	NADPH	6595
16	ΔB-18HAH-1	NADPH	13950
16	ΔB-18HAH-1	NADPH	26420			WT				ΔB
17	ΔB-18HAH-2	NADPH	24080			0HAH	12HAH	18HAH	1DAH	0HAH	12HAH	18HAH	1DAH
18	ΔB-18HAH-3	NADPH	21260		1	1.10212	1.50175	0.93866	0.690456	0.538526	1.60755	1.32475	0.963229
19	WT-1DAH-1	NADPH	13770		2	1.12268	1.64366	0.523985	0.97777	1.24152	1.84774	1.20742	1.12068
20	WT-1DAH-2	NADPH	19500		3	0.775196	1.411	0.330687	0.697978	0.987799	1.99455	1.06602
21	WT-1DAH-3	NADPH	13920		average	1	1.5188	0.597777	0.788735	0.922614	1.81661	1.1994	1.04195
22	ΔB-1DAH-1	NADPH	19210		std	0.194957	0.117263	0.310631	0.163753	0.356	0.195366	0.129553	0.111331
23	ΔB-1DAH-2	NADPH	22350
24	ΔB-1DAH-3	NADPH

## Sheet: NAD
Sample Name		Component Name	Area												0HAH	12HAH	18HAH	1DAH
1	WT-0HAH-1	NADH	20940			0HAH	12HAH	18HAH	1DAH					WT	1	0.78991	0.880386	1.46128
2	WT-0HAH-2	NADH	21540		WT	21736.7	17170	19136.7	31763.3					ΔB	0.966109	0.846956	1.08296	1.17605
3	WT-0HAH-3	NADH	22730		B	21000	18410	23642.5	25563.3
4	ΔB-0HAH-1	NADH	23920
5	ΔB-0HAH-2	NADH	20020			12HAH	18HAH	1DAH
6	ΔB-0HAH-3	NADH	19060		WT	0.78991	0.880386	1.46128
7	WT-12HAH-1	NADH	21250		B	0.876667	1.12583	1.2173
8	WT-12HAH-2	NADH	16100
9	WT-12HAH-3	NADH	14160
10	ΔB-12HAH-1	NADH	18330			WT				ΔB
11	ΔB-12HAH-2	NADH	21130			0HAH	12HAH	18HAH	1DAH	0HAH	12HAH	18HAH	1DAH
12	ΔB-12HAH-3	NADH	15770		1	20940	21250	13960	25230	23920	18330	24720	29020
13	WT-18HAH-1	NADH	13960		2	21540	16100	21860	46510	20020	21130	18480	29620
14	WT-18HAH-2	NADH	21860		3	22730	14160	21590	23550	19060	15770	27420	18050
15	WT-18HAH-3	NADH	21590
16	ΔB-18HAH-1	NADH	23950
16	ΔB-18HAH-1	NADH	24720			WT				ΔB
17	ΔB-18HAH-2	NADH	18480			0HAH	12HAH	18HAH	1DAH	0HAH	12HAH	18HAH	1DAH
18	ΔB-18HAH-3	NADH	27420		1	0.963349	0.977611	0.642233	1.16071	1.10044	0.843276	1.13725	1.33507
19	WT-1DAH-1	NADH	25230		2	0.990952	0.740684	1.00567	2.1397	0.921024	0.97209	0.850176	1.36267
20	WT-1DAH-2	NADH	46510		3	1.0457	0.651434	0.993253	1.08342	0.876859	0.725502	1.26146	0.830394
21	WT-1DAH-3	NADH	23550		average	1	0.78991	0.880386	1.46128	0.966109	0.846956	1.08296	1.17605
22	ΔB-1DAH-1	NADH	29020		std	0.0419136	0.168568	0.206341	0.588802	0.118415	0.123335	0.210949	0.299662
23	ΔB-1DAH-2	NADH	29620
24	ΔB-1DAH-3	NADH	18050

## Sheet: NADH
Sample Name		Component Name	Area												0HAH	12HAH	18HAH	1DAH
1	WT-0HAH-1	NADH	286800			0HAH	12HAH	18HAH	1DAH					WT	1	0.935928	1.35792	1.11415
2	WT-0HAH-2	NADH	340000		WT	316833	296533	430233	353000					ΔB	1.17401	0.945397	1.39211	0.928353
3	WT-0HAH-3	NADH	323700		B	371967	299533	446925	294133
4	ΔB-0HAH-1	NADH	383500
5	ΔB-0HAH-2	NADH	328900			12HAH	18HAH	1DAH
6	ΔB-0HAH-3	NADH	403500		WT	0.935928	1.35792	1.11415
7	WT-12HAH-1	NADH	291300		B	0.805269	1.20152	0.790752
8	WT-12HAH-2	NADH	275100
9	WT-12HAH-3	NADH	323200
10	ΔB-12HAH-1	NADH	328500			WT				ΔB
11	ΔB-12HAH-2	NADH	262300			0HAH	12HAH	18HAH	1DAH	0HAH	12HAH	18HAH	1DAH
12	ΔB-12HAH-3	NADH	307800		1	286800	291300	268400	413900	383500	328500	433100	293400
13	WT-18HAH-1	NADH	268400		2	340000	275100	553500	337000	328900	262300	510900	258300
14	WT-18HAH-2	NADH	553500		3	323700	323200	468800	308100	403500	307800	379200	330700
15	WT-18HAH-3	NADH	468800
16	ΔB-18HAH-1	NADH	464500
16	ΔB-18HAH-1	NADH	433100			WT				ΔB
17	ΔB-18HAH-2	NADH	510900			0HAH	12HAH	18HAH	1DAH	0HAH	12HAH	18HAH	1DAH
18	ΔB-18HAH-3	NADH	379200		1	0.905208	0.919411	0.847133	1.30637	1.21042	1.03682	1.36696	0.926039
19	WT-1DAH-1	NADH	413900		2	1.07312	0.86828	1.74698	1.06365	1.03809	0.82788	1.61252	0.815255
20	WT-1DAH-2	NADH	337000		3	1.02167	1.02009	1.47964	0.972436	1.27354	0.971489	1.19684	1.04377
21	WT-1DAH-3	NADH	308100		average	1	0.935928	1.35792	1.11415	1.17401	0.945397	1.39211	0.928353
22	ΔB-1DAH-1	NADH	293400		std	0.0860283	0.0772435	0.462106	0.172598	0.121875	0.106887	0.208976	0.114273
23	ΔB-1DAH-2	NADH	258300
24	ΔB-1DAH-3	NADH	330700

## Sheet: ATP
Sample Name		Component Name	Area												0HAH	12HAH	18HAH	1DAH
1	WT-0HAH-1	ATP	334400			0HAH	12HAH	18HAH	1DAH					WT	1	0.517258	0.915105	1.13322
2	WT-0HAH-2	ATP	432400		WT	405600	209800	371167	459633					ΔB	0.935733	0.483481	0.777367	0.795036
3	WT-0HAH-3	ATP	450000		B	379533	196100	291900	322467
4	ΔB-0HAH-1	ATP	330400
5	ΔB-0HAH-2	ATP	426600			12HAH	18HAH	1DAH
6	ΔB-0HAH-3	ATP	381600		WT	0.517258	0.915105	1.13322
7	WT-12HAH-1	ATP	177300		B	0.516687	0.769102	0.84964
8	WT-12HAH-2	ATP	242300
9	WT-12HAH-3	ATP	N/A
10	ΔB-12HAH-1	ATP	193400			WT				ΔB
11	ΔB-12HAH-2	ATP	193800			0HAH	12HAH	18HAH	1DAH	0HAH	12HAH	18HAH	1DAH
12	ΔB-12HAH-3	ATP	201100		1	334400	177300	412400	447800	330400	193400	N/A	302500
13	WT-18HAH-1	ATP	412400		2	432400	242300	335000	411700	426600	193800	412800	296600
14	WT-18HAH-2	ATP	335000		3	450000	N/A	366100	519400	381600	201100	217800	368300
15	WT-18HAH-3	ATP	366100
16	ΔB-18HAH-1	ATP	245100
16	ΔB-18HAH-1	ATP	N/A			WT				ΔB
17	ΔB-18HAH-2	ATP	412800			0HAH	12HAH	18HAH	1DAH	0HAH	12HAH	18HAH	1DAH
18	ΔB-18HAH-3	ATP	217800		1	0.824458	0.43713	1.01677	1.10404	0.814596	0.476824		0.745809
19	WT-1DAH-1	ATP	447800		2	1.06607	0.597387	0.825937	1.01504	1.05178	0.477811	1.01775	0.731262
20	WT-1DAH-2	ATP	411700		3	1.10947		0.902613	1.28057	0.940828	0.495809	0.536982	0.908037
21	WT-1DAH-3	ATP	519400		average	1	0.517258	0.915105	1.13322	0.935733	0.483481	0.777367	0.795036
22	ΔB-1DAH-1	ATP	302500		std	0.153565	0.113318	0.0960255	0.135149	0.118672	0.0106872	0.339955	0.0981319
23	ΔB-1DAH-2	ATP	296600
24	ΔB-1DAH-3	ATP	368300

## Sheet: ADP
Sample Name		Component Name	Area												0HAH	12HAH	18HAH	1DAH
1	WT-0HAH-1	ADP	610600			0HAH	12HAH	18HAH	1DAH					WT	1	1.91841	1.75023	1.29531
2	WT-0HAH-2	ADP	413200		WT	572400	1098100	1.00183e+06	741433					ΔB	1.20825	1.84603	1.81761	1.84603
3	WT-0HAH-3	ADP	693400		B	691600	1.05667e+06	1042650	1.05667e+06
4	ΔB-0HAH-1	ADP	682700
5	ΔB-0HAH-2	ADP	713500			12HAH	18HAH	1DAH
6	ΔB-0HAH-3	ADP	678600		WT	1.91841	1.75023	1.29531
7	WT-12HAH-1	ADP	928300		B	1.52786	1.50759	1.52786
8	WT-12HAH-2	ADP	1104000
9	WT-12HAH-3	ADP	1262000
10	ΔB-12HAH-1	ADP	1032000			WT				ΔB
11	ΔB-12HAH-2	ADP	1061000			0HAH	12HAH	18HAH	1DAH	0HAH	12HAH	18HAH	1DAH
12	ΔB-12HAH-3	ADP	1077000		1	610600	928300	1073000	661000	682700	1032000	910600	1032000
13	WT-18HAH-1	ADP	1073000		2	413200	1104000	891500	607900	713500	1061000	1022900	1061000
14	WT-18HAH-2	ADP	891500		3	693400	1262000	1041000	955400	678600	1077000	1187700	1077000
15	WT-18HAH-3	ADP	1041000
16	ΔB-18HAH-1	ADP	1049400
16	ΔB-18HAH-1	ADP	910600			WT				ΔB
17	ΔB-18HAH-2	ADP	1022900			0HAH	12HAH	18HAH	1DAH	0HAH	12HAH	18HAH	1DAH
18	ΔB-18HAH-3	ADP	1187700		1	1.06674	1.62177	1.87456	1.15479	1.1927	1.80294	1.59085	1.80294
19	WT-1DAH-1	ADP	661000		2	0.721873	1.92872	1.55748	1.06202	1.24651	1.8536	1.78704	1.8536
20	WT-1DAH-2	ADP	607900		3	1.21139	2.20475	1.81866	1.66911	1.18553	1.88155	2.07495	1.88155
21	WT-1DAH-3	ADP	955400		average	1	1.91841	1.75023	1.29531	1.20825	1.84603	1.81761	1.84603
22	ΔB-1DAH-1	ADP	1032000		std	0.25149	0.291629	0.169255	0.327032	0.0333271	0.0398512	0.243495	0.0398512
23	ΔB-1DAH-2	ADP	1061000
24	ΔB-1DAH-3	ADP	1077000

## Sheet: RuBP
Sample Name		Component Name	Area												0HAH	12HAH	18HAH	1DAH
1	WT-0HAH-1	RuBP	2642000			0HAH	12HAH	18HAH	1DAH					WT	1	0.118676	0.0132401	0.578583
2	WT-0HAH-2	RuBP	821300		WT	2.42143e+06	287367	32060	1401000					ΔB	0.682378	0.229616	0.00424707	0.228831
3	WT-0HAH-3	RuBP	3801000		B	1.65233e+06	556000	8565	554100
4	ΔB-0HAH-1	RuBP	1374000
5	ΔB-0HAH-2	RuBP	1514000			12HAH	18HAH	1DAH
6	ΔB-0HAH-3	RuBP	2069000		WT	0.118676	0.0132401	0.578583
7	WT-12HAH-1	RuBP	229700		B	0.336494	0.00518358	0.335344
8	WT-12HAH-2	RuBP	317400
9	WT-12HAH-3	RuBP	315000
10	ΔB-12HAH-1	RuBP	430000			WT				ΔB
11	ΔB-12HAH-2	RuBP	716300			0HAH	12HAH	18HAH	1DAH	0HAH	12HAH	18HAH	1DAH
12	ΔB-12HAH-3	RuBP	521700		1	2642000	229700	32060	1222000	1374000	430000	12280	527600
13	WT-18HAH-1	RuBP	32060		2	821300	317400	N/A	1629000	1514000	716300	8288	635000
14	WT-18HAH-2	RuBP	N/A		3	3801000	315000	N/A	1352000	2069000	521700	N/A	499700
15	WT-18HAH-3	RuBP	N/A
16	ΔB-18HAH-1	RuBP	5127
16	ΔB-18HAH-1	RuBP	12280			WT				ΔB
17	ΔB-18HAH-2	RuBP	8288			0HAH	12HAH	18HAH	1DAH	0HAH	12HAH	18HAH	1DAH
18	ΔB-18HAH-3	RuBP	N/A		1	1.09109	0.0948612	0.0132401	0.50466	0.567433	0.177581	0.00507138	0.217887
19	WT-1DAH-1	RuBP	1222000		2	0.339179	0.131079		0.672742	0.62525	0.295817	0.00342277	0.262241
20	WT-1DAH-2	RuBP	1629000		3	1.56973	0.130088		0.558347	0.854453	0.215451		0.206365
21	WT-1DAH-3	RuBP	1352000		average	1	0.118676	0.0132401	0.578583	0.682378	0.229616	0.00424707	0.228831
22	ΔB-1DAH-1	RuBP	527600		std	0.620312	0.0206304	#DIV/0!	0.0858489	0.151799	0.0603773	0.00116574	0.0295018
23	ΔB-1DAH-2	RuBP	635000
24	ΔB-1DAH-3	RuBP	499700

## Sheet: PGA
Sample Name		Component Name	Area												0HAH	12HAH	18HAH	1DAH
1	WT-0HAH-1	PGA	16780000			0HAH	12HAH	18HAH	1DAH					WT	1	0.704595	0.142597	0.630379
2	WT-0HAH-2	PGA	15230000		WT	18280000	12880000	2.60667e+06	1.15233e+07					ΔB	1.06163	0.459282	0.108953	0.47438
3	WT-0HAH-3	PGA	22830000		B	1.94067e+07	8.39567e+06	2028750	8.67167e+06
4	ΔB-0HAH-1	PGA	23530000
5	ΔB-0HAH-2	PGA	17340000			12HAH	18HAH	1DAH
6	ΔB-0HAH-3	PGA	17350000		WT	0.704595	0.142597	0.630379
7	WT-12HAH-1	PGA	10660000		B	0.432618	0.104539	0.44684
8	WT-12HAH-2	PGA	14610000
9	WT-12HAH-3	PGA	13370000
10	ΔB-12HAH-1	PGA	8896000			WT				ΔB
11	ΔB-12HAH-2	PGA	10110000			0HAH	12HAH	18HAH	1DAH	0HAH	12HAH	18HAH	1DAH
12	ΔB-12HAH-3	PGA	6181000		1	16780000	10660000	3162000	11550000	23530000	8896000	2035000	9501000
13	WT-18HAH-1	PGA	3162000		2	15230000	14610000	2489000	12410000	17340000	10110000	1673000	8384000
14	WT-18HAH-2	PGA	2489000		3	22830000	13370000	2169000	10610000	17350000	6181000	2267000	8130000
15	WT-18HAH-3	PGA	2169000
16	ΔB-18HAH-1	PGA	2140000
16	ΔB-18HAH-1	PGA	2035000			WT				ΔB
17	ΔB-18HAH-2	PGA	1673000			0HAH	12HAH	18HAH	1DAH	0HAH	12HAH	18HAH	1DAH
18	ΔB-18HAH-3	PGA	2267000		1	0.917943	0.583151	0.172976	0.631838	1.2872	0.486652	0.111324	0.519748
19	WT-1DAH-1	PGA	11550000		2	0.833151	0.799234	0.13616	0.678884	0.948578	0.553063	0.0915208	0.458643
20	WT-1DAH-2	PGA	12410000		3	1.24891	0.7314	0.118654	0.580416	0.949125	0.338129	0.124015	0.444748
21	WT-1DAH-3	PGA	10610000		average	1	0.704595	0.142597	0.630379	1.06163	0.459282	0.108953	0.47438
22	ΔB-1DAH-1	PGA	9501000		std	0.219689	0.110507	0.027727	0.0492503	0.195345	0.11005	0.0163765	0.0398997
23	ΔB-1DAH-2	PGA	8384000
24	ΔB-1DAH-3	PGA	8130000

## Sheet: TPs
Sample Name		Component Name	Area												0HAH	12HAH	18HAH	1DAH
1	WT-0HAH-1	GAP/DHAP	1331000			0HAH	12HAH	18HAH	1DAH					WT	1	0.178689	0.132404	0.571998
2	WT-0HAH-2	GAP/DHAP	1837000		WT	1.50467e+06	268867	199223	860667					ΔB	0.578777	0.168653	0.0888458	0.325233
3	WT-0HAH-3	GAP/DHAP	1346000		B	870867	253767	152412	489367
4	ΔB-0HAH-1	GAP/DHAP	798600
5	ΔB-0HAH-2	GAP/DHAP	785000			12HAH	18HAH	1DAH
6	ΔB-0HAH-3	GAP/DHAP	1029000		WT	0.178689	0.132404	0.571998
7	WT-12HAH-1	GAP/DHAP	268700		B	0.291396	0.175012	0.561931
8	WT-12HAH-2	GAP/DHAP	276600
9	WT-12HAH-3	GAP/DHAP	261300
10	ΔB-12HAH-1	GAP/DHAP	211500			WT				ΔB
11	ΔB-12HAH-2	GAP/DHAP	266900			0HAH	12HAH	18HAH	1DAH	0HAH	12HAH	18HAH	1DAH
12	ΔB-12HAH-3	GAP/DHAP	282900		1	1331000	268700	82470	875200	798600	211500	70950	510700
13	WT-18HAH-1	GAP/DHAP	82470		2	1837000	276600	297600	825100	785000	266900	159500	494700
14	WT-18HAH-2	GAP/DHAP	297600		3	1346000	261300	217600	881700	1029000	282900	170600	462700
15	WT-18HAH-3	GAP/DHAP	217600
16	ΔB-18HAH-1	GAP/DHAP	208600
16	ΔB-18HAH-1	GAP/DHAP	70950			WT				ΔB
17	ΔB-18HAH-2	GAP/DHAP	159500			0HAH	12HAH	18HAH	1DAH	0HAH	12HAH	18HAH	1DAH
18	ΔB-18HAH-3	GAP/DHAP	170600		1	0.884581	0.178578	0.0548095	0.581657	0.530749	0.140563	0.0471533	0.339411
19	WT-1DAH-1	GAP/DHAP	875200		2	1.22087	0.183828	0.197785	0.548361	0.52171	0.177381	0.106004	0.328777
20	WT-1DAH-2	GAP/DHAP	825100		3	0.89455	0.17366	0.144617	0.585977	0.683872	0.188015	0.113381	0.30751
21	WT-1DAH-3	GAP/DHAP	881700		average	1	0.178689	0.132404	0.571998	0.578777	0.168653	0.0888458	0.325233
22	ΔB-1DAH-1	GAP/DHAP	510700		std	0.191343	0.00508509	0.0722658	0.0205844	0.0911273	0.0249012	0.0362947	0.0162431
23	ΔB-1DAH-2	GAP/DHAP	494700
24	ΔB-1DAH-3	GAP/DHAP	462700

## Sheet: FBP
Sample Name		Component Name	Area												0HAH	12HAH	18HAH	1DAH
1	WT-0HAH-1	FBP	1294000			0HAH	12HAH	18HAH	1DAH					WT	1	0.0835128	0.0682687	0.358933
2	WT-0HAH-2	FBP	2049000		WT	1.32467e+06	110627	90433.3	475467					ΔB	0.383342	0.0435405	0.0514394	0.218395
3	WT-0HAH-3	FBP	631000		B	507800	57676.7	74162.5	289300
4	ΔB-0HAH-1	FBP	406900
5	ΔB-0HAH-2	FBP	762600			12HAH	18HAH	1DAH
6	ΔB-0HAH-3	FBP	353900		WT	0.0835128	0.0682687	0.358933
7	WT-12HAH-1	FBP	93380		B	0.113581	0.146047	0.569712
8	WT-12HAH-2	FBP	114000
9	WT-12HAH-3	FBP	124500
10	ΔB-12HAH-1	FBP	64080			WT				ΔB
11	ΔB-12HAH-2	FBP	28200			0HAH	12HAH	18HAH	1DAH	0HAH	12HAH	18HAH	1DAH
12	ΔB-12HAH-3	FBP	80750		1	1294000	93380	81800	204500	406900	64080	98400	276100
13	WT-18HAH-1	FBP	81800		2	2049000	114000	114200	921900	762600	28200	25170	176600
14	WT-18HAH-2	FBP	114200		3	631000	124500	75300	300000	353900	80750	80850	415200
15	WT-18HAH-3	FBP	75300
16	ΔB-18HAH-1	FBP	92230
16	ΔB-18HAH-1	FBP	98400			WT				ΔB
17	ΔB-18HAH-2	FBP	25170			0HAH	12HAH	18HAH	1DAH	0HAH	12HAH	18HAH	1DAH
18	ΔB-18HAH-3	FBP	80850		1	0.97685	0.0704932	0.0617514	0.154378	0.307172	0.0483744	0.0742828	0.20843
19	WT-1DAH-1	FBP	204500		2	1.5468	0.0860594	0.0862104	0.695949	0.575692	0.0212884	0.019001	0.133317
20	WT-1DAH-2	FBP	921900		3	0.476346	0.0939859	0.0568445	0.226472	0.267162	0.0609587	0.0610342	0.313437
21	WT-1DAH-3	FBP	300000		average	1	0.0835128	0.0682687	0.358933	0.383342	0.0435405	0.0514394	0.218395
22	ΔB-1DAH-1	FBP	276100		std	0.535604	0.0119516	0.0157304	0.294082	0.167777	0.0202721	0.0288629	0.0904729
23	ΔB-1DAH-2	FBP	176600
24	ΔB-1DAH-3	FBP	415200

[truncated: 17 more sheets: F6P, G1P&G6P, R5P, S7P, E4P, PEP, Pyr, CIT, ICIT, Succ, Fum, Mal, 2PG, Glyco, Gly, Ser, Glyce]
